# Supplementary material for: Design of a targeted blood transcriptional panel for monitoring immunological changes accompanying pregnancy
Source: Front Immunol. 2024 Jan 30;15:1319949. doi: 10.3389/fimmu.2024.1319949 (PMC10861739; doi:10.3389/fimmu.2024.1319949)
Supplement: Supplementary file 1 [file DataSheet_1.zip]

Archive with 2 entries (2 files):
- Supplement for paper_Final.pptx
- __MACOSX/._Supplement for paper_Final.pptx
